# Supplementary material for: Boron Lewis Acid Catalysis Enables the Direct Cyanation of Benzyl Alcohols by Means of Isonitrile as Cyanide Source
Source: Molecules. 2023 Feb 26;28(5):2174. doi: 10.3390/molecules28052174 (PMC10004367; doi:10.3390/molecules28052174)
Supplement: Supplementary file 1 [file molecules-28-02174-s001.zip]

Archive with 1 entries (1 files):
- molecules-2215511-supplementary.pdf
